# Supplementary material for: Adherence to Healthy Lifestyle Habits Is a Determinant of the Effectiveness of Weight Loss among Patients Undergoing Endoscopic Bariatric Therapies
Source: Nutrients. 2022 May 28;14(11):2261. doi: 10.3390/nu14112261 (PMC9183092; doi:10.3390/nu14112261)
Supplement: Supplementary file 1 [file nutrients-14-02261-s001.zip]

Archive with 1 entries (1 files):
- nutrients-1737461-supplementary.pdf
